# Supplementary material for: Detection of cryptogenic malignancies from metagenomic whole genome sequencing of body fluids
Source: Genome Med. 2021 Jun 1;13:98. doi: 10.1186/s13073-021-00912-z (PMC8167833; doi:10.1186/s13073-021-00912-z)
Supplement: Supplementary file 2 — Additional file 2: Table S1. Body fluid samples from patients positive for malignancy by cytology and/or flow cytometry. [file 13073_2021_912_MOESM2_ESM.xlsx]

## Sheet: Sheet1
Table S1: Body fluid samples from patients positive for malignancy by cytology and/or flow cytometry
Sample ID	Sample Type	Cytology Results	NGS Results based on CNV (/EBV)	Number of CNVs	Estimated Tumor Fraction
		(Flow Cytometry Results)
PC1*	Pleural	Plasma cell neoplasm with plasmablastic features	+	5+	0.96
PC2*	Peritoneal	Metastatic adenocarcinoma	+	5+	0.47
PC3*	Pleural	Adenocarcinoma	+	5+	0.65
PC4	Pleural	Lymphoma	+	5+	0.4
PC5	Pericardial	Metastatic adenocarcinoma	+	5+	0.067
PC6	Pleural	Lymphoma	+	5+	0.58
PC7*	Pleural	Lymphoma (CD10 positive B-cell lymphoma)	-	0	0
PC8*	Peritoneal	Metastatic adenocarcinoma	+	5+	0.58
PC9	Pleural	Malignant	+	5+	0.4
PC10	Peritoneal	Malignant	+	5+	0.79
PC11	Pleural	Adenocarcinoma	+	5+	0.85
PC12	Pleural	Metastatic carcinoma, favor uterine high-grade serous carcinoma	+	5+	0.74
PC13	Pleural	Atypical cells (atypical T cell population)	-/EBV+	0	0
PC14*	Pleural	Atypical cells (CD10-positive B-cell lymphoproliferative disorder)	+	5+	0.4
PC15*	Pleural	Benign (kappa predominant B-cell population)	+	5+	0.19
PC16	Pleural	Metastatic neuroendocrine carcinoma	+	5+	0.42
PC17	Pleural	Metastatic carcinoma	+	5+	0.46
PC18	Pleural	Metastatic adenocarcinoma	-	0	0
PC19	Pleural	Malignant	+	5+	0.43
PC20	Pleural	Metastatic adenocarcinoma	+	5+	0.78
PC21	Peritoneal	Malignant, NOS	+	5+	0.15
PC22*	Pleural	Metastatic adenocarcinoma	+	5+	0.13
PC23*	Peritoneal	Adenocarcinoma	+	5+	0.67
PC24	Pleural	Benign (CD10-positive, kappa-restricted B-cell lymphoproliferative disorder)	+	4	0.43
PC25	Pleural	Metastatic adenocarcinoma	+	5+	0.27
PC26	Peritoneal	Metastatic adenocarcinoma	+	5+	0.8
PC27	Peritoneal	Adenocarcinoma	+	5+	0.43
PC28	Peritoneal	Adenocarcinoma (7 days later)	+	5+	0.46
PC29	Pleural	Malignant, NOS	+	5+	0.32
PC30	Pleural	Adenocarcinoma	+	5+	0.33
PC31	Peritoneal	Malignant	+	5+	0.65
PC32	Pleural	Metastatic adenocarcinoma	+	5+	0.53
PC33	Pleural	Adenocarcinoma	+	5+	0.43
PC34	Pleural	CD10 positive B cell lymphoma (CD10-positive, kappa-restricted B-cell lymphoma)	-	0	0
PC35	Pleural	Adenocarcinoma	-	0	0
PC36	Pleural	Adenocarcinoma	+	5+	0.36
* Body fluid is correlated with cancer tissue (see Supplementary Materials).
Abbreviations:
EBV: Epstein Barr Virus
