# Supplementary material for: Detection of cryptogenic malignancies from metagenomic whole genome sequencing of body fluids
Source: Genome Med. 2021 Jun 1;13:98. doi: 10.1186/s13073-021-00912-z (PMC8167833; doi:10.1186/s13073-021-00912-z)
Supplement: Supplementary file 3 — Additional file 3: Table S2. Select microbiological cases that have overlapping features with cancer presentations. [file 13073_2021_912_MOESM3_ESM.xlsx]

## Sheet: Sheet1
Table S2: Select negative control microbiological cases that have overlapping features with cancer presentations
Sample ID	Sample Type	Presentation	Culture	Time to Identification (days)	Other Microbiology	Confirmation	NGS Results and reads per million (RPM)
PC37	BAL	New lung nodules after chemotherapy (history of lymphoma), lymphadenopathy, fever	No growth	n/a	Beta-D-glucan: 316 pg/mL (reference: <60); Blood galactomannan: 4.5 (reference <0.5)	Meets EORTC criteria for probable invasive aspergillosis and was treated with voriconazole by an Infectious Disease specialist.	Aspergillus fumigatus: 1.2 RPM
NC66	BAL	Lung masses, non-diagnostic biopsies, non-identifiable fungal elements on biopsy 15 months ago, fever, dyspnea	Aspergillus fumigatus	3	n/a	Aspergillus fumigatus by culture and fungal elements found on KOH smear. Diagnosed as Allergic bronchopulmonary aspergillosis (ABPA) with bronchocentric granulomatosis with resolution of symptoms after treatment.	Aspergillus fumigatus: 0.4 RPM
NC67	BAL	Cavitary lung lesion	No growth	8	Coccidioides immitis antibody: positive; complement fixation: 16; beta-D-glucan: <45 pg/mL; pleural fluid culture: Coccidioides immitis	Coccidioides immitis by culture on different body fluid	Coccidioides immitis: 1.2 RPM
NC68	BAL	Pleural effusion, sepsis, respiratory failure, outside hospital positive culture for Aspergillus (history sarcoidosis)	Aspergillus terreus, Aspergillus fumigatus	9	Beta-D-glucan: 163 pg/mL (reference: <60); blood galactomannan 2.1 (reference <0.5)	Aspergillus terreus, Aspergillus fumigatus by culture	Aspergillus terreus: 9.5 RPM; Aspergillus fumigatus: 3.0 RPM
NC69	BAL	Pleural effusion, cavitary lung lesions	Cryptococcus neoformans	3	Serum Cryptococcal antigen: positive, titer 1:160	Cryptococcus neoformans, by antigen	Cryptococcus neoformans: 116.75 RPM
NC70	Bronchial wash	Lung mass, pleural effusion, non-diagnostic biopsy, weight loss, night sweats	Talaromyces marneffei	3	Beta-D-glucan: 187 pg/mL (reference: <60); serum galactomannan: 2.1 (reference <0.5); lymph node, pleural fluid, sputum culture also positive	Talaromyces marneffei by culture	Talaromyces marneffei: 1917 RPM
NC71	Pleural	Lung mass, fever, weight loss, night sweats	Talaromyces marneffei	n/a	Beta-D-glucan: 187 pg/mL (reference: <60); serum galactomannanL 2.1 (reference <0.5); lymph node, pleural fluid, sputum culture also positive	Talaromyces marneffei by culture in the bronchial wash	Talaromyces marneffei: 30.2 RPM
NC72	Pleural fluid	Chest wall mass	Coccidioides immitis	4	Coccidioides immitis antibody: positive; complement fixation: 512; chest tissue and fluid culture: Coccidioides immitis	Coccidioides immitis by culture, serology	Coccidioides immitis: 81 RPM
NC73	FNA	Lymphadenopathy	Mycobacterium tuberculosis complex	12	n/a	Mycobacterium tuberculosis	Mycobacterium tuberculosis complex: 11.2 RPM
NC74	Pleural fluid	Lung nodules/consolidation	Aspergillus fumigatus	5	Serum galactomannan: >6.36 (reference <0.5); BAL culture: Aspergillus fumigatus	Aspergillus fumigatus by culture	Aspergillus fumigatus: 6.8 RPM
NC75	BAL	Cavitary lung lesions, fever, chills, weight loss	Histoplasma capsulatum	7	Histoplasma capsulatum antigen	Histoplasma capsulatum by culture, antigen	Histoplasma capsulatum: 3.4 RPM
Abbreviations:
EORTC: European Organization for Research and Treatment of Cancer
BAL: Bronchoalveolar lavage
FNA: Fine needle aspiration
RPM: Reads per million
