# Supplementary material for: Detection of cryptogenic malignancies from metagenomic whole genome sequencing of body fluids
Source: Genome Med. 2021 Jun 1;13:98. doi: 10.1186/s13073-021-00912-z (PMC8167833; doi:10.1186/s13073-021-00912-z)
Supplement: Supplementary file 4 — Additional file 4: Table S3. Microbiological cases - all other cases. [file 13073_2021_912_MOESM4_ESM.xlsx]

## Sheet: Sheet1
Table S3: Microbiological cases - all other negative control cases
Sample ID	Sample Type	Organism	Confirmation
NC76	Pleural	Staphylococcus aureus	Positive Culture
NC77	BAL	Staphylococcus aureus	Positive Culture
NC78	Pleural	Serratia marcescens	Positive Culture
NC79	Pleural	Serratia marcescens	Positive Culture
NC80	Pleural	Serratia marcescens	Positive Culture of contralateral side
NC81	BAL	Mucormycosis	Positive Culture of previous time point
NC82	BAL	Enteric gram negative rods	Positive Culture
NC83	BAL	Burkholderia cepacia complex	Positive Culture
NC84	BAL	Aspergillus niger	Positive Culture
NC85	BAL	Serratia marcescens	Positive Culture
NC86	BAL	Candida albicans	Positive Culture
NC87	BAL	Klebsiella pneumoniae	Positive Culture
NC88	Bronchial Wash	Mycobacterium immunogenum	Positive Culture
NC89	Pleural	Serratia marcescens	Positive Culture
NC90	Pleural	Staphylococcus aureus	Positive Culture
NC91	Pleural	Enterococcus faecium,Candida albicans	Positive Culture
NC92	Pleural	Mycobacterium tuberculosis	Positive Histology Lymph Node Biopsy
NC93	Pleural	Enteric gram negative rods, enterococcus spp., anaerobic gram negative coccobacilli	Positive Culture
NC94	Pleural	Pseudomonas aeruginosa	Positive Culture
NC95	BAL	Nonseptate hyphae consistent with Mucorales (most closely resembles Rhizomucor spp)	Histological finding
NC96	BAL	Streptococcus pneumoniae, Aspergillus fumigatus, Prevotella melaninogenica	Positive Culture
NC97	Pleural	Streptococcus pneumoniae (blood)	Positive Culture of blood
NC98	Pleural	Streptococcus pyogenes (blood)	Positive Culture of blood
NC99	Pleural	Enterococcus spp. (blood and endotracheal aspirate)	Positive Culture of blood and other body fluids
NC100	Pleural	Cryptococcus spp.	Positive Cryptococcus Antigen
NC101	Pleural	Streptococcus pyogenes	16S PCR
NC102	Pleural	Streptococcus pyogenes (same patient as NC101, later time point)	Positive Gram Stain
NC103	Pleural	Aspergillus fumigatus	Positive Culture
NC104	BAL	Scopulariopsis spp	Positive Culture
NC105	Pleural	Staphylococcus aureus, Anaerobic Gram Positive Cocci, Anaerobic Gram Positive Rod not Clostridium spp or Propionibacterium	Positive Culture
NC106	Peritoneal	Staphylococcus aureus	Positive Culture
NC107	Peritoneal	Klebsiella pneumoniae, Escherichia coli	Positive Culture
NC108	Peritoneal	Enterococcus faecium	Positive Culture
NC109	Peritoneal	Pseudomonas aeruginosa,Candida glabrata,Candida krusei	Positive Culture
NC110	Peritoneal	Staphylococcus aureus	Positive Culture
NC111	Peritoneal	Escherichia coli	Positive Culture
NC112	Peritoneal	Candida albicans	Positive Culture
NC113	Peritoneal	Mycobacterium tuberculosis	Positive Culture
NC114	Peritoneal	Nocardia farcinica	Positive Culture
NC115	Peritoneal	Nocardia farcinica	Positive Culture of previous time point
NC116	Peritoneal	Escherichia coli	Positive Culture
NC117	Peritoneal	Staphylococcus epidermidis	Positive Culture
NC118	Peritoneal	Enterococcus faecium	Positive Culture
NC119	Peritoneal	Enterococcus faecium	Positive Culture
NC120	Peritoneal	Mycobacterium tuberculosis	Positive Culture 6 days later
NC121	BAL	Pneumocytis jireoveci	Positive Culture
NC122	Pleural	Nocardia blacklockiae	Positive Culture
NC123	BAL	Mucormycosis	Positive Culture of previous time point
NC124	FNA	Mycobacterium avium complex	Positive Culture
