# Supplementary material for: Detection of cryptogenic malignancies from metagenomic whole genome sequencing of body fluids
Source: Genome Med. 2021 Jun 1;13:98. doi: 10.1186/s13073-021-00912-z (PMC8167833; doi:10.1186/s13073-021-00912-z)
Supplement: Supplementary file 5 — Additional file 5: Table S4. Verification cohort. [file 13073_2021_912_MOESM5_ESM.xlsx]

## Sheet: Table S4
Table S4: Verification Cohort
SU BF cytology	Sample Type	Cytology Results (Flow Cytometry Results)	Category	New diagnosis	Active treatment	Total reads	NGS CNV call	CNV count	Tumor fraction
3019	Abdominal/Ascites	Negative for Malignancy	CAProbCA	+	0	7133032	+	5+	0.269348
3020	Pleural	Malignant	CytoPos	-	0	9861021	+	5+	0.208868
3021	Abdominal/Ascites	Negative for Malignancy	NegPastCA	-	0	9752678	-
3022	Pleural	Negative for Malignancy	NegPastCAProb	-	0	8378056	+	5+	0.182411
3023	Pleural	Negative for Malignancy	NegPastCA	-	0	8732909	-
3024	Pleural	Negative for Malignancy	NegCtrl	n/a	n/a	25693971	-
3025	BAL	Negative for Malignancy	NegCtrl	n/a	n/a	24591115	-
3026	BAL	Negative for Malignancy (Negative)	Unclear	+	0	21249283	-
3043	BAL	Negative for Malignancy	Unclear	+	0	15407347	+	1	0.0838639
3044	BAL	Negative for Malignancy	NegPastCA	-	0	26060306	-
3045	BAL	Negative for Malignancy	NegCtrl	n/a	n/a	26655305	-
3046	BAL	Negative for Malignancy	NegCtrl	n/a	n/a	11285658	-
3047	BAL	Negative for Malignancy	NegCtrl	n/a	n/a	10946209	-
3048	Abdominal/Ascites	Negative for Malignancy	NegCtrl	n/a	n/a	11130007	-
3049	Abdominal/Ascites	Negative for Malignancy	NegPastCA	-	1	9081880	+	3	0.147288
3050	Abdominal/Ascites	Negative for Malignancy	NegPastCA	-	?	10555398	+	4	0.153944
3051	Abdominal/Ascites	Negative for Malignancy	NegCtrl	n/a	n/a	10087788	-
3052	Pleural	Negative for Malignancy	NegPastCA	-	0	8741797	-
3053	Pleural	Negative for Malignancy	NegPastCA	-	0	18844824	-
3054	Pleural	Metastatic Adenocarcinoma	CytoPos	+		10007356	+	5+	0.613166
3055	Pleural	Negative for Malignancy	Unclear	+	n/a	16232044	-
3056	Pleural	Negative for Malignancy	NegCtrl	n/a	n/a	21528161	-
3057	Pleural	Malignant	CytoPos	+	1	20151029	-
3058	Pleural	Malignant	NegPastCA	-	1	8808847	-
3059	Pleural	Metastatic Adenocarcinoma	CytoPos	-	0	8826987	+	5+	0.203514
3090	Pleural	Metastatic Squamous Cell Carcinoma	CytoPos	-	1	9097769	+	5+	0.59142
3091	Pleural	Metastatic Adenocarcinoma	CytoPos	-	1	10238702	+	5+	0.8901
3092	Pleural	Negative for Malignancy	NegPastCA	-	1	9652622	+	5+	0.412602
3093	Pleural	Negative for Malignancy	NegCtrl	n/a	n/a	10171363	-
3094	Pleural	Negative for Malignancy	NegPastCAProb	-	0	10700465	+	5+	0.635311
3095	Pleural	Negative for Malignancy	Unclear	n/a	n/a	25938638	-
3096	Pleural	Negative for Malignancy	NegPastCA	-	1	7364457	-
3097	Pleural	Metastatic Adenocarcinoma	CytoPos	-	1	27305666	+	5+	0.409515
3098	Pleural	Negative for Malignancy	Unclear	n/a	n/a	17541387	-
3100	Abdominal/Ascites	Negative for Malignancy	NegPastCA	-	1	7902969	+	5+	0.210224
3102	Abdominal/Ascites	Metastatic Adenocarcinoma	CytoPos	-	1	12336770	+	5+	0.706398
3103	Abdominal/Ascites	Metastatic Adenocarcinoma	CytoPos	-	1	10366825	+	5+	0.19731
3104	Abdominal/Ascites	Malignant	CytoPos	-	?	9909217	+	5+	0.187292
3107	Pleural	Negative for Malignancy	NegPastCA	-	1	12578691	+	5+	0.404168
3108	Pleural	Metastatic Renal Cell Carcinoma	CytoPos	-	1	22066617	+	5+	0.120311
3109	Pleural	Negative for Malignancy	NegPastCA	-	1	25074294	-
3110	BAL	Adenocarcinoma	CytoPos	+	0	24098859	+	5+	0.123777
3111	Pleural	Malignant	CytoPos	+	0	14164757	+	5+	0.493024
3112	Abdominal/Ascites	Metastatic Adenocarcinoma	CytoPos	-	1	10807656	+	5+	0.338811
3113	Abdominal/Ascites	Malignant	CytoPos	-	1	9637056	+	5+	0.363478
3114	Abdominal/Ascites	Malignant	CytoPos	+	0	8468290	+	5+	0.444959
3115	FNA: thigh	Rare malignant cells	CytoPos	+	0	7223763	+	5+	0.318624
3130	Pleural	Negative for Malignancy	NegCtrl	n/a	n/a	20780337	-
3131	Pleural	Atypical	NegPastCA	-	1	9952324	-
3132	Pleural	Malignant	CytoPos	-	1	8723850	+	5+	0.480798
3133	Pleural	Negative for Malignancy	Unclear	+	n/a	8472789	-
3134	Pleural	Malignant	CytoPos	-	?	25419348	+	5+	0.441496
3135	Pleural	Negative for Malignancy	NegPastCAProb	-	0	11044318	-
3136	BAL	Negative for Malignancy	NegPastCA	-	0	9607632	-
3137	BAL	Negative for Malignancy	Unclear	+	n/a	7835195	-
3138	Pleural	Negative for Malignancy	NegPastCA	-	0	8097192	-
3139	FNA Periportal mass lymph node	Poorly-differentiated carcinoma	CytoPos	+	0	22966460	-
3140	Pericardial	Metastatic Carcinoma	CytoPos	-	1	9461023	+	5+	0.41424
3141	Abdominal/Ascites	Negative for Malignancy	CytoPos	-	0	10168382	-
3142	Abdominal/Ascites	Negative for Malignancy	CAProbCA	+	0	7936236	+	5+	0.896013
3148	Pericardial	Negative for Malignancy	Unclear	n/a	n/a	17059678	-
3149	Pericardial	Negative for Malignancy	Unclear	n/a	n/a	10596608	-
3150	BAL	Negative for Malignancy	NegCtrl	n/a	n/a	21115636	-
3151	Pleural	Negative for Malignancy	NegCtrl	n/a	n/a	11760698	-
3152	Pleural	Negative for Malignancy	NegCtrl	n/a	n/a	12487795	-
3153	Pleural	Negative for Malignancy	NegCtrl	n/a	n/a	32374892	-
3154	Pleural	Negative for Malignancy	NegPastCA	-	1	10056182	-
3155	Pleural	Negative for Malignancy	NegCtrl	n/a	n/a	6130970	-
3156	Pleural	Negative for Malignancy	NegCtrl	n/a	n/a	29359284	-
3157	Pleural	Metastatic Adenocarcinoma	CytoPos	-	1	8094331	+	5+	0.796014
3158	Pleural	Negative for Malignancy	NegCtrl	n/a	n/a	12598246	-
3159	Pleural	Negative for Malignancy	NegPastCA	-	0	11031312	-
3160	Pleural	Malignant	CytoPos	-	?	14474049	+	1	0.152103
3161	Pleural	Negative for Malignancy	NegPastCA	-	1	10056655	-
3162	Pleural	Negative for Malignancy	NegPastCA	-	1	5865050	-
3163	Pleural	Metastatic Adenocarcinoma	CytoPos	+	0	39837819	+	4	0.116479
3164	Abdominal/Ascites	Metastatic Adenocarcinoma	CytoPos	-	1	13653459	+	5+	0.335732
3165	Abdominal/Ascites	Negative for Malignancy	NegCtrl	n/a	n/a	14530130	-
3166	Abdominal/Ascites	Negative for Malignancy	NegPastCA	-	1	13614037	-
3167	Abdominal/Ascites	Negative for Malignancy	NegPastCA	-	1	12233308	+	5+	0.34172
3168	Abdominal/Ascites	Metastatic Adenocarcinoma	CytoPos	-	1	12701639	+	4	0.127334
n/a- not applicable
? - Unknown
Category Definitions:
CytoPos - Positive by cytology
CAProbCA - Negative cytology case with a new diagnosis made for cancer. Considered a gold standard positive
NegPastCAProb - Same as above but with a cancer diagnosis already and with clear local reoccurance warranting treatment. Considered a gold standard positive
NegCtrl - Negative control with an alterantive diagnosis
Unclear - New diagnosis that did not have a clear diagnosis
NegPastCA - Negative cytology case with an active or recent cancer history
